# Supplementary material for: Oxygen Minimum Zone and Organic Carbon Structure Benthic Prokaryotic Communities and Metabolism in Warm Deep-Red Sea Sediments
Source: Microorganisms. 2026 May 25;14(6):1191. doi: 10.3390/microorganisms14061191 (PMC13302808; doi:10.3390/microorganisms14061191)
Supplement: Supplementary file 1 [file microorganisms-14-01191-s001.zip]

Archive with 1 entries (1 files):
- microorganisms-4287367-supplementary.pdf
